# Supplementary material for: Climate change and crop resilience: harnessing metabolomics for predicting stress tolerance
Source: New Phytol. 2026 May 1;251(3):975–95. doi: 10.1111/nph.71219 (PMC13326512; doi:10.1111/nph.71219)
Supplement: Supplementary file 1 — Table S1 All references for metabolite abundance changes compared to ambient conditions under heat, drought and elevated CO2 and their combinations (Table 1). Table S2 All references for overview of phytohormone biosynthesis, signalling, and functional roles under environmental stresses (Table 2). Table S3 All references for comparison of different models for predicting agronomic traits using metabolome data. The selected parameters were chosen based on data availability and their relevance to breeding programmes (Table 3). Please note: Wiley is not responsible for the content or functionality of any Supporting Information supplied by the authors. Any queries (other than missing material) should be directed to the New Phytologist Central Office. [file NPH-251-975-s001.xlsx]

## Sheet: Supporting information
New Phytologist Supporting Information
Article title: Climate change and crop resilience: harnessing metabolomics for predicting stress tolerance.
Authors: Agyeya Pratap, Arash Fazeli, Ali Bandehagh, Nicolas L Taylor
Article acceptance date: 10/04/2026

## Sheet: Table S1
Supplementary Table S1 All references for metabolite abundance changes compared to ambient conditions under heat, drought and elevated CO2 and their combinations (Table 1).
Group	Metabolite	Plants	References
Sugars	Galactose	Cucumber, Suaeda spp.	(Iglesias-Moya et al., 2023; Li et al., 2018; S. Yadav et al., 2021)
	Maltose	Cucumber, Maize, Triticea spp.	(Li et al., 2018; Obata et al., 2015; Ullah et al., 2017)
	Galactinol	Suaeda spp., Coffee, Maize, Rice.	(Melandri et al., 2020; Obata et al., 2015; Rodrigues et al., 2021; S. Yadav et al., 2021)
	Starch	Maize, Rice.	(AbdElgawad et al., 2020; J. K. Li et al., 2019; Zhang et al., 2022)
	Raffinose	Cucumber, Coffee, Soybeans, Rice, Maize.	(Das et al., 2017; Lawas et al., 2019; Li et al., 2018; Rodrigues et al., 2021; Sun, Li, et al., 2016; Melandri et al., 2020; Obata et al., 2015)
	Sucrose	Salix spp., Rice, Maize, Wheat, Canola, Cucumber, Isatis spp., Suaeda spp., Coffee.	(Austen et al., 2019; Lawas et al., 2019; J. K. Li et al., 2019; Li et al., 2018; Li et al., 2017; Rodrigues et al., 2021; Sun, Li, et al., 2016; Szablińska-Piernik & Lahuta, 2023; Viana et al., 2022; S. Yadav et al., 2021)
	Glucose	Salix spp., Coffee, Soybean, Rice, Maize, Wheat, Canola.	(Austen et al., 2019; Das et al., 2017; Lawas et al., 2019; Rodrigues et al., 2021; Sun, Li, et al., 2016; Szablińska-Piernik & Lahuta, 2023; Viana et al., 2022)
	Mannose	Cucumber, Maize, Triticea spp.	(J. K. Li et al., 2019; Li et al., 2018; Ullah et al., 2017)
	Fructose	Coffee, Soybean, Maize, Wheat, Canola.	(Das et al., 2017; Lawas et al., 2019; J. K. Li et al., 2019; Rodrigues et al., 2021; Sun, Li, et al., 2016; Szablińska-Piernik & Lahuta, 2023; Viana et al., 2022)
	Trehalose	Cucumber, Isatis spp., Coffee, Soybean, Rice, Maize, Triticea spp.	(Das et al., 2017; Lawas et al., 2019; H. Li et al., 2025; J. K. Li et al., 2019; Li et al., 2018; Li et al., 2017; Mutanda et al., 2024; Rodrigues et al., 2021; Sun, Li, et al., 2016; Ullah et al., 2017)
	Myo-inositol	Suaeda spp., Maize, Coffee.	(Obata et al., 2015; Rodrigues et al., 2021; S. Yadav et al., 2021)
	Mannitol	Suaeda spp., Soybean, Rice, Maize.	(Das et al., 2017; Lawas et al., 2019; Sun, Li, et al., 2016; S. Yadav et al., 2021)
	Sorbitol	Tomato, Soybean, Rice, Maize.	(Das et al., 2017; Lawas et al., 2019; Sun, Li, et al., 2016; Van Oosten et al., 1994)
Amino acids	Serine	Suaeda spp., Arabidopsis, Coffee, Cotton, Maize, Citrus.	(Mehari et al., 2025; Obata et al., 2015; Rodrigues et al., 2021; Shokouhi et al., 2024; S. Yadav et al., 2021; Zandalinas et al., 2017)
	Glycine	Suaeda spp., Arabidopsis, Coffee, Soybean, Rice, Maize.	(Das et al., 2017; Lawas et al., 2019; J. K. Li et al., 2019; Rodrigues et al., 2021; Shokouhi et al., 2024; Sun, Li, et al., 2016; S. Yadav et al., 2021)
	Leucine	Suaeda spp., Soybean, Wheat, Rice, Maize, Arabidopsis, Sesame.	(Das et al., 2017; Itam et al., 2020; Lawas et al., 2019; J. K. Li et al., 2019; Shokouhi et al., 2024; Sun, Li, et al., 2016; S. Yadav et al., 2021; You et al., 2019)
	Valine	Arabidopsis, Coffee, Rice, Maize, Soybean, Sesame.	(Das et al., 2017; Lawas et al., 2019; J. K. Li et al., 2019; Rodrigues et al., 2021; Shokouhi et al., 2024; Sun, Li, et al., 2016; You et al., 2019)
	Isoleucine	Suaeda spp., Arabidopsis, Coffee, Soybean, Maize, Rice, Wheat, Potato.	(Das et al., 2017; Lawas et al., 2019; J. K. Li et al., 2019; Mutanda et al., 2024; Obata et al., 2015; Rodrigues et al., 2021; Shokouhi et al., 2024; Sun, Li, et al., 2016; S. Yadav et al., 2021; Zagorščak et al., 2025)
	Alanine	Suaeda spp., Coffee, Soybean, Rice, Maize, Canola.	(Das et al., 2017; Lawas et al., 2019; J. K. Li et al., 2019; Mehari et al., 2025; Rodrigues et al., 2021; Sun, Gao, et al., 2016; Sun, Li, et al., 2016; Viana et al., 2022; S. Yadav et al., 2021)
	Asparagine	Suaeda spp., Coffee, Soybean, Rice, Maize, Sesame.	(Das et al., 2017; Lawas et al., 2019; Sun, Gao, et al., 2016; Sun, Li, et al., 2016; S. Yadav et al., 2021; You et al., 2019)
	Methionine	Coffee, Soybean.	(Das et al., 2017; Rodrigues et al., 2021)
	Lysine	Coffee, Soybean, Sesame, Potato, Wheat.	(Das et al., 2017; Rodrigues et al., 2021; X. Wang et al., 2021; You et al., 2019; Zagorščak et al., 2025)
	Theronine	Rice, Maize, Potato.	(Da Costa et al., 2022; Högy & Fangmeier, 2008; Obata et al., 2015; Zagorščak et al., 2025)
	Tryptophan	Suaeda spp., Coffee, Soybean, Arabidopsis, Rice, Wheat, Maize, Potato.	(Da Costa et al., 2022; Das et al., 2017; Obata et al., 2015; Rodrigues et al., 2021; X. Wang et al., 2021; S. Yadav et al., 2021; Zagorščak et al., 2025)
	Phenylananine	Pepper, Suaeda spp., Coffee, Maize, Canola, Rice.	(Das et al., 2017; Melandri et al., 2020; Obata et al., 2015; Peñuelas & Estiarte, 1998; Rodrigues et al., 2021; Sun, Gao, et al., 2016; Viana et al., 2022; S. Yadav et al., 2021)
	Tyrosine	Coffee, Soybean, Maize, Canola, Wheat.	(Das et al., 2017; Mutanda et al., 2024; Rodrigues et al., 2021; Sun, Gao, et al., 2016; Viana et al., 2022; Yadav et al., 2019)
	Glutamate	Cucumber, Suaeda spp., Arabidopsis, Coffee, Wheat, Maize	(Itam et al., 2020; Jung, 2004; J. K. Li et al., 2019; Li et al., 2018; Rodrigues et al., 2021; Shokouhi et al., 2024; X. Wang et al., 2021; S. Yadav et al., 2021)
	Glutamine	Suaeda spp., Wheat, Arabidopsis.	(Itam et al., 2020; Jung, 2004; S. Yadav et al., 2021)
	Arginine	Coffee, Sesame, Rice, Wheat, Potato.	(Da Costa et al., 2022; Mutanda et al., 2024; Rodrigues et al., 2021; X. Wang et al., 2021; You et al., 2019; Zagorščak et al., 2025)
	GABA/ɣ-amino-butyrate	Coffee, Maize, Sesame, Triticea spp., Squash.	(Iglesias-Moya et al., 2023; Obata et al., 2015; Rodrigues et al., 2021; Sun, Gao, et al., 2016; Sun, Li, et al., 2016; Ullah et al., 2017; X. Wang et al., 2021; You et al., 2019)
	Proline	Suaeda spp., Coffee, Soybean, Wheat, Rice, Maize, Canola, Sesame, Citrus, Potato.	(Das et al., 2017; Itam et al., 2020; Lawas et al., 2019; X. Liu et al., 2025; Mega et al., 2023; Melandri et al., 2020; Obata et al., 2015; Parmar et al., 2025; Rodrigues et al., 2021; Sun, Gao, et al., 2016; Sun, Li, et al., 2016; Szablińska-Piernik & Lahuta, 2023; Viana et al., 2022; X. Wang et al., 2021; S. Yadav et al., 2021; You et al., 2019; Zagorščak et al., 2025; Zandalinas et al., 2017)
	Aspartate	Coffee, Maize.	(J. K. Li et al., 2019; Rodrigues et al., 2021)
	Histidine	Potato.	(Zagorščak et al., 2025)
	Cysteine	Cotton.	(Mehari et al., 2025)
TCA cycle metabolites	Citrate	Suaeda spp., Salix spp., Arabidopsis, Coffee, Soybean, Carrot, Rice, Maize.	(Austen et al., 2019; Das et al., 2017; Geem et al., 2025; Lawas et al., 2019; J. K. Li et al., 2019; Rodrigues et al., 2021; Shokouhi et al., 2024; Sun, Gao, et al., 2016; Sun, Li, et al., 2016; S. Yadav et al., 2021)
	2-Oxoglutarate	Cucumber, Salix spp., Arabidopsis, Coffee.	(Austen et al., 2019; Li et al., 2018; Rodrigues et al., 2021; Shokouhi et al., 2024)
	Succinate	Cucumber, Salix spp., Coffee, Soybean, Maize, Citrus, Wheat.	(Austen et al., 2019; Das et al., 2017; Li et al., 2018; Mutanda et al., 2024; Obata et al., 2015; Rodrigues et al., 2021; Zandalinas et al., 2017)
	Fumarate	Salix spp., Coffee, Sesame, Maize.	(Austen et al., 2019; Obata et al., 2015; Rodrigues et al., 2021; You et al., 2019)
	Malate	Suaeda spp., Salix spp., Arabidopsis, Coffee, Soybean, Rice, Maize.	(Austen et al., 2019; Das et al., 2017; Lawas et al., 2019; Rodrigues et al., 2021; Shokouhi et al., 2024; Sun, Gao, et al., 2016; Sun, Li, et al., 2016; S. Yadav et al., 2021)
	Glyoxylate	Maize.	(J. K. Li et al., 2019)
	Pyruvate	Maize.	(J. K. Li et al., 2019)
Others	Putrescine	Coffee.	(Rodrigues et al., 2021)
	L-ascorbate	Wheat.	(X. Wang et al., 2021)
	Nicotinic acid	Coffee.	(Rodrigues et al., 2021)
	Shikimate	Salix spp., Maize	(Austen et al., 2019; Sun, Gao, et al., 2016)
	(3Z)-Phytochromobilin	Cucumber.	(Yu et al., 2022)
	Lipid intermediates	Maize.	(Sun, Gao, et al., 2016)
Antioxidants	Phenylpropanoids	Pepper, Salix spp., Soybean.	(Austen et al., 2019; Das et al., 2017; Peñuelas & Estiarte, 1998)
	Flavonoids	Salix spp., Soybean.	(Austen et al., 2019; Das et al., 2017)
Hormones	Abscisic acid	Arabidopsis, Wheat, Rice, Maize, Potato.	(Easlon & Bloom, 2013; Itam et al., 2020; H. Li et al., 2025; Teng et al., 2006; X. Wang et al., 2021; Y. Xiong et al., 2025; Zagorščak et al., 2025)
	Auxin	Rice, Maize.	(H. Li et al., 2025; X. Wang et al., 2021; Y. Xiong et al., 2025)
	Brassinosteroids	Cucumber.	(Yu et al., 2022)
	Cytokinins	Rice, Cucumber, Maize.	(H. Li et al., 2025)
	Jasmonic acid	Cucumber, Wheat, Potato.	(Shokat et al., 2024; X. Wang et al., 2021; Yu et al., 2022; Zagorščak et al., 2025)
	Gibberlic acid	Rice, Sunflower.	(Andrade et al., 2021; Da Costa et al., 2021)
	Ethylene	Rice, Wheat.	(Da Costa et al., 2021; Shokat et al., 2024)
	Salicyclic acid	Rice, Wheat.	(Da Costa et al., 2021; Shokat et al., 2024)
	Strigolactones	Tomato, Festuca arundinacea Schreb.	(Chi et al., 2021; Yang et al., 2023)
References
Iglesias-Moya, J., Abreu, A. C., Alonso, S., Torres-García, M. T., Martínez, C., Fernández, I., & Jamilena, M. (2023). Physiological and metabolomic responses of the ethylene insensitive squash mutant etr2b to drought. Plant Science, 336, 111853. https://doi.org/10.1016/j.plantsci.2023.111853
Li, M., Li, Y., Zhang, W., Li, S., Gao, Y., Ai, X., ... & Li, Q. (2018). Metabolomics analysis reveals that elevated atmospheric CO2 alleviates drought stress in cucumber seedling leaves. Analytical Biochemistry, 559, 71–85. https://doi.org/10.1016/j.ab.2018.08.020
Yadav, B., Jogawat, A., Rahman, M. S., & Narayan, O. P. (2021). Secondary metabolites in the drought stress tolerance of crop plants: A review. Gene Reports, 23, 101040. https://doi.org/https://doi.org/10.1016/j.genrep.2021.101040
Obata, T., Witt, S., Lisec, J., Palacios-Rojas, N., Florez-Sarasa, I., Yousfi, S., ... & Fernie, A. R. (2015). Metabolite profiles of maize leaves in drought, heat, and combined stress field trials reveal the relationship between metabolism and grain yield. Plant Physiology, 169(4), 2665–2683. https://doi.org/10.1104/pp.15.01164
Ullah, N., Yüce, M., Neslihan Öztürk Gökçe, Z., & Budak, H. (2017). Comparative metabolite profiling of drought stress in roots and leaves of seven Triticeae species. BMC Genomics, 18(1), 969. https://doi.org/10.1186/s12864-017-4321-2
Melandri, G., AbdElgawad, H., Riewe, D., Hageman, J. A., Asard, H., Beemster, G. T., ... & Bouwmeester, H. (2020). Biomarkers for grain yield stability in rice under drought stress. Journal of Experimental Botany, 71(2), 669–683. https://doi.org/10.1093/jxb/erz221
Rodrigues, A. M., Jorge, T., Osorio, S., Pott, D. M., Lidon, F. C., DaMatta, F. M., ... & António, C. (2021). Primary metabolite profile changes in Coffea spp. promoted by single and combined exposure to drought and elevated CO2 concentration. Metabolites, 11(7), 427. https://doi.org/10.3390/metabo11070427
AbdElgawad, H., Avramova, V., Baggerman, G., Van Raemdonck, G., Valkenborg, D., Van Ostade, X., ... & Beemster, G. T. (2020). Starch biosynthesis contributes to the maintenance of photosynthesis and leaf growth under drought stress in maize. Plant, Cell & Environment, 43(9), 2254–2271. https://doi.org/10.1111/pce.13813
Li, J.K., Essemine, J., Bunce, J. A., Shang, C., Zhang, H., Sun, D., ... & Qu, M. (2019). Roles of heat shock protein and reprogramming of photosynthetic carbon metabolism in thermotolerance under elevated CO2 in maize. Environmental and Experimental Botany, 168, 103869. https://doi.org/10.1016/j.envexpbot.2019.103869
Zhang, Z., Hu, Y., Yu, S., Zhao, X., Dai, G., Deng, G., & Bao, J. (2022). Effects of drought stress and elevated CO2 on starch fine structures and functional properties in indica rice. Carbohydrate Polymers, 297, 120044. https://doi.org/10.1016/j.carbpol.2022.120044
Das, A., Rushton, P. J., & Rohila, J. S. (2017). Metabolomic profiling of soybeans (Glycine max L.) reveals the importance of sugar and nitrogen metabolism under drought and heat stress. Plants, 6(2), 21. https://doi.org/10.3390/plants6020021
Lawas, L. M. F., Li, X., Erban, A., Kopka, J., Jagadish, S. K., Zuther, E., & Hincha, D. K. (2019). Metabolic responses of rice cultivars with different tolerance to combined drought and heat stress under field conditions. GigaScience, 8(5), giz050. https://doi.org/10.1093/gigascience/giz050
Sun, C. X., Gao, X. X., Li, M. Q., Fu, J. Q., & Zhang, Y. L. (2016). Plastic responses in the metabolome and functional traits of maize plants to temperature variations. Plant biology, 18(2), 249–261. https://doi.org/10.1111/plb.12378
Austen, N., Walker, H. J., Lake, J. A., Phoenix, G. K., & Cameron, D. D. (2019). The regulation of plant secondary metabolism in response to abiotic stress: interactions between heat shock and elevated CO2. Frontiers in Plant Science, 10, 1463. https://doi.org/10.3389/fpls.2019.01463
Li, P., Li, H., Zong, Y., Li, F. Y., Han, Y., & Hao, X. (2017). Photosynthesis and metabolite responses of Isatis indigotica Fortune to elevated [CO2]. The Crop Journal, 5(4), 345–353. https://doi.org/10.1016/j.cj.2017.03.007
Szablińska-Piernik, J., & Lahuta, L. B. (2023). Polar metabolites profiling of wheat shoots (Triticum aestivum L.) under repeated short-term soil drought and rewatering. International Journal of Molecular Sciences, 24(9), 8429. https://doi.org/10.3390/ijms24098429
Viana, V. E., Aranha, B. C., Busanello, C., Maltzahn, L. E., Panozzo, L. E., de Oliveira, A. C., ... & Pegoraro, C. (2022). Metabolic profile of canola (Brassica napus L.) seedlings under hydric, osmotic and temperature stresses. Plant Stress, 3, 100059. https://doi.org/10.1016/j.stress.2022.100059
Li, H., Tang, Y., Meng, F., Zhou, W., Liang, W., Yang, J., ... & Shao, R. (2025). Transcriptome and metabolite reveal the inhibition induced by combined heat and drought stress on the viability of silk and pollen in summer maize. Industrial Crops and Products, 226, 120720. https://doi.org/10.1016/j.indcrop.2025.120720
Mutanda, M., Figlan, S., Chaplot, V., Madala, Ntakadzeni E., & Shimelis, H. (2024). Selection of Wheat (Triticum aestivum L.) Genotypes Using Yield Components, Water Use Efficiency and Major Metabolites Under Drought Stress. Journal of Agronomy and Crop Science, 210(5), e12766. https://doi.org/10.1111/jac.12766
Van Oosten, J. J., Wilkins, D., & Besford, R. T. (1994). Regulation of the expression of photosynthetic nuclear genes by CO2 is mimicked by regulation by carbohydrates: a mechanism for the acclimation of photosynthesis to high CO2? Plant, Cell & Environment, 17(8), 913–923. https://doi.org/10.1111/j.1365-3040.1994.tb00320.x
Mehari, T. G., Tang, J., Gu, H., Fang, H., Han, J., Zheng, J., ... & Wang, B. (2025). Insights into the Role of GhTAT2 Genes in Tyrosine Metabolism and Drought Stress Tolerance in Cotton. International Journal of Molecular Sciences, 26(3), 1355. https://doi.org/10.3390/ijms26031355
Shokouhi, D., Hernandez, J. S., Walther, D., Kepp, G., Schwenkert, S., Leister, D., ... & Heyer, A. G. (2024). Regulation of plant metabolism under elevated CO2. BioRxiv, 2024–08. https://doi.org/10.1101/2024.08.23.609313
Zandalinas, S. I., Sales, C., Beltrán, J., Gómez-Cadenas, A., & Arbona, V. (2017). Activation of secondary metabolism in citrus plants is associated to sensitivity to combined drought and high temperatures. Frontiers in Plant Science, 7, 1954. https://doi.org/10.3389/fpls.2016.01954
Itam, M., Mega, R., Tadano, S., Abdelrahman, M., Matsunaga, S., Yamasaki, Y., ... & Tsujimoto, H. (2020). Metabolic and physiological responses to progressive drought stress in bread wheat. Scientific Reports, 10(1), 17189. https://doi.org/10.1038/s41598-020-74303-6
You, J., Zhang, Y., Liu, A., Li, D., Wang, X., Dossa, K., Zhou, R., Yu, J., Zhang, Y., & Wang, L. (2019). Transcriptomic and metabolomic profiling of drought-tolerant and susceptible sesame genotypes in response to drought stress. BMC Plant Biology, 19(1), 1–16. https://doi.org/10.1186/s12870-019-1880-1
Zagorščak, M., Abdelhakim, L., Rodriguez-Granados, N. Y., Široká, J., Ghatak, A., Bleker, C., ... & Teige, M. (2025). Integration of multi-omics data and deep phenotyping provides insights into responses to single and combined abiotic stress in potato. Plant Physiology, 197(4), kiaf126. https://doi.org/10.1093/plphys/kiaf126
Sun, C. X., Gao, X. X., Li, M. Q., Fu, J. Q., & Zhang, Y. L. (2016). Plastic responses in the metabolome and functional traits of maize plants to temperature variations. Plant biology, 18(2), 249–261. https://doi.org/10.1111/plb.12378
Wang, B., Li, L., Peng, D., Liu, M., Wei, A., & Li, X. (2021). TaFDL2-1A interacts with TabZIP8-7A protein to cope with drought stress via the abscisic acid signaling pathway. Plant Science, 311, 111022. https://doi.org/10.1016/j.plantsci.2021.111022
Da Costa, M. V. J., Ramegowda, V., Ramakrishnan, P., Nataraja, K. N., & Sheshshayee, M. S. (2022). Comparative metabolite profiling of rice contrasts reveal combined drought and heat stress signatures in flag leaf and spikelets. Plant Science, 320, 111262. https://doi.org/https://doi.org/10.1016/j.plantsci.2022.111262
Högy, P., & Fangmeier, A. (2008). Effects of elevated atmospheric CO2 on grain quality of wheat. Journal of Cereal Science, 48(3), 580–591. https://doi.org/10.1016/j.jcs.2008.01.006
Peñuelas, J., & Estiarte, M. (1998). Can elevated CO2 affect secondary metabolism and ecosystem function? Trends in Ecology & Evolution, 13(1), 20–24. https://doi.org/10.1016/S0169-5347(97)01235-4
Yadav, A. K., Carroll, A. J., Estavillo, G. M., Rebetzke, G. J., & Pogson, B. J. (2019). Wheat drought tolerance in the field is predicted by amino acid responses to glasshouse-imposed drought. Journal of Experimental Botany, 70(18), 4931–4948. https://doi.org/10.1093/jxb/erz224
Jung, S. (2004). Effect of chlorophyll reduction in Arabidopsis thaliana by methyl jasmonate or norflurazon on antioxidant systems. Plant Physiology and Biochemistry, 42(3), 225–231. https://doi.org/10.1016/j.plaphy.2004.01.001
Liu, S. J., Zhang, H., Jin, X. T., Niu, M. X., Feng, C. H., Liu, X., ... & Xia, X. (2025). PeFUS3 drives lateral root growth via auxin and ABA signalling under drought stress in populus. Plant, Cell & Environment, 48(1), 664–681. https://doi.org/10.1111/pce.15163
Mega, R., Kim, J.-S., Tanaka, H., Ishii, T., Abe, F., & Okamoto, M. (2023). Metabolic and transcriptomic profiling during wheat seed development under progressive drought conditions. Scientific Reports, 13(1), 15001. https://doi.org/10.1038/s41598-023-42093-2
Parmar, H., Goel, A., Achary, V. M. M., Sonti, R. V., & Reddy, M. K. (2025). Plasticity of OsERF109 mitigates drought stress by modulating the antioxidant defense system and morphophysiological traits in rice. Plant Stress, 15, 100701. https://doi.org/10.1016/j.stress.2024.100701
Geem, K. R., Lee, Y. J., Lee, J., Hong, D., Kim, G. E., & Sung, J. (2025). Role of carrot (Daucus carota L.) storage roots in drought stress adaptation: hormonal regulation and metabolite accumulation. Metabolites, 15(1), 56. https://doi.org/10.3390/metabo15010056
Yu, B., Ming, F., Liang, Y., Wang, Y., Gan, Y., Qiu, Z., ... & Cao, B. (2022). Heat stress resistance mechanisms of two cucumber varieties from different regions. International Journal of Molecular Sciences, 23(3), 1817. https://doi.org/10.3390/ijms23031817
Easlon, H. M., & Bloom, A. J. (2013). The effects of rising atmospheric carbon dioxide on shoot-root nitrogen and water signaling. Frontiers in Plant Science, 4, 304. https://doi.org/10.3389/fpls.2013.00304
Teng, N., Wang, J., Chen, T., Wu, X., Wang, Y., & Lin, J. (2006). Elevated CO2 induces physiological, biochemical and structural changes in leaves of Arabidopsis thaliana. New Phytologist, 172(1), 92–103. https://doi.org/10.1111/j.1469-8137.2006.01818.x
Xiong, J., Huang, B., Peng, D., Shen, Q., Wu, D., & Zhang, G. (2025). JAZ2 Negatively Regulates Drought Tolerance in Barley by Modulating PLT2 Expression. Plant, Cell & Environment, 48(1), 699–710. https://doi.org/10.1111/pce.15149
Shokat, S., Großkinsky, D. K., & Liu, F. (2024). Specific phytohormones levels in leaves and spikes of wheat explains the effects of elevated CO2 on drought stress at the flowering stage. Plant Stress, 14, 100622. https://doi.org/10.1016/j.stress.2024.100622
Andrade, A., Boero, A., Escalante, M., Llanes, A., Arbona, V., Gómez-Cádenas, A., & Alemano, S. (2021). Comparative hormonal and metabolic profile analysis based on mass spectrometry provides information on the regulation of water-deficit stress response of sunflower (Helianthus annuus L.) inbred lines with different water-deficit stress sensitivity. Plant Physiology and Biochemistry, 168, 432–44…
Da Costa, M. V. J., Ramegowda, V., Sreeman, S., & Nataraja, K. N. (2021). Targeted phytohormone profiling identifies potential regulators of spikelet sterility in rice under combined drought and heat stress. International journal of molecular sciences, 22(21), 11690. https://doi.org/10.3390/ijms222111690
Chi, C., Xu, X., Wang, M., Zhang, H., Fang, P., Zhou, J., ... & Yu, J. (2021). Strigolactones positively regulate abscisic acid-dependent heat and cold tolerance in tomato. Horticulture Research, 8. https://doi.org/10.1038/s41438-021-00668-y
Yang, C., Zhong, L., Ou, E., Tian, F., Yao, M., Chen, M., ... & Zhao, D. (2023). Using isoform sequencing for de novo transcriptome sequencing and the identification of genes related to drought tolerance and agronomic traits in tall fescue (Festuca arundinacea Schreb.). Agronomy, 13(6), 1484. https://www.mdpi.com/2073-4395/13/6/1484#

## Sheet: Table S2
Supplementary Table S2. All references for overview of phytohormone biosynthesis, signalling, and functional roles under environmental stresses (Table 2).
Hormone	References
Abscisic acid (ABA)	(Wei et al., 2025; Chen et al., 2020; Ma et al., 2021; Hsu et al., 2021; Wang et al., 2021; Gai et al., 2020; Alipour et al., 2025)
Brassinosteroids (BRs)	(Li et al., 2025; Ye et al., 2017; Hou et al., 2022; Guo et al., 2023; Miao et al., 2024; Yaqoob et al., 2022)
Auxin	(Jing et al., 2023; Aryan et al., 2023; Zhang, 2024; Tran et al., 2025; Thomas et al., 2023)
Jasmonic acid (JA)	(Ali & Baek, 2020; Hu, 2020; Li, 2016; Rahman, 2024; Bian, 2025; Meng, 2019; Xiong, 2025)
Salicylic acid (SA)	(Da Costa, 2021; Shokat, 2024; Naservafaei, 2025; Jensen, 2024; Zavala, 2013)
Cytokinins (CKs)	(Liao, 2025; Mok & Mok, 2001; Werner, 2010; Prerostova, 2018; Voko et al., 2024; Yong, 2000)
Ethylene	(Chen, 2021; Iglesias‑Moya, 2023; Xu, 2025; Huang, 2023; Ahammed & Li, 2022)
Gibberellins (GA)	(Nagar, 2021; Shohat, 2021; Ribeiro, 2013; Da Costa, 2021)
Strigolactones (SLs)	(Chi, 2021; Dong, 2025; Yang, 2023)
References
Wei, Y. S., Javed, T., Liu, T. T., Ali, A., & Gao, S. J. (2025). Mechanisms of abscisic acid (ABA)-mediated plant defense responses: an updated review. Plant Stress, 15, 100724. https://doi.org/10.1016/j.stress.2024.100724
Chen, K., Li, G. J., Bressan, R. A., Song, C. P., Zhu, J. K., & Zhao, Y. (2020). Abscisic acid dynamics, signaling, and functions in plants. Journal of Integrative Plant Biology, 62(1), 25–54. https://doi.org/10.1111/jipb.12899
Ma, Y., Cao, J., Chen, Q., He, J., Liu, Z., Wang, J., ... & Yang, Y. (2021). Abscisic acid receptors maintain abscisic acid homeostasis by modulating UGT71C5 glycosylation activity. Journal of Integrative Plant Biology, 63(3), 543–552. https://doi.org/10.1111/jipb.13030
Hsu, P. K., Dubeaux, G., Takahashi, Y., & Schroeder, J. I. (2021). Signaling mechanisms in abscisic acid‐mediated stomatal closure. The Plant Journal, 105(2), 307–321. https://doi.org/10.1111/tpj.15067
Wang, B., Li, L., Peng, D., Liu, M., Wei, A., & Li, X. (2021). TaFDL2-1A interacts with TabZIP8-7A protein to cope with drought stress via the abscisic acid signaling pathway. Plant Science, 311, 111022.
Gai, Z., Wang, Y. U., Ding, Y., Qian, W., Qiu, C., Xie, H., ... & Ding, Z. (2020). Exogenous abscisic acid induces the lipid and flavonoid metabolism of tea plants under drought stress. Scientific reports, 10(1), 12275. https://doi.org/10.1038/s41598-020-69080-1
Alipour, M., Haghighi, M., Rahimmalek, M., Reichelt, M., Martinelli, L., Groten, K., & Mithöfer, A. (2025). Integrated metabolomics, transcriptomic, and phytohormonal analyses to study the effects of water stress and foliar abscisic acid application in Thymus species using LC-MS/MS. Frontiers in Plant Science, 16, 1557446. https://doi.org/10.3389/fpls.2025.1557446
Li, H., Tang, Y., Meng, F., Zhou, W., Liang, W., Yang, J., ... & Shao, R. (2025). Transcriptome and metabolite reveal the inhibition induced by combined heat and drought stress on the viability of silk and pollen in summer maize. Industrial Crops and Products, 226, 120720. https://doi.org/10.1016/j.indcrop.2025.120720
Ye, H., Liu, S., Tang, B., Chen, J., Xie, Z., Nolan, T. M., ... & Yin, Y. (2017). RD26 mediates crosstalk between drought and brassinosteroid signalling pathways. Nature Communications, 8(1), 14573. https://doi.org/10.1038/ncomms14573
Hou, J., Zheng, X., Ren, R., Shi, Q., Xiao, H., Chen, Z., ... & Li, L. (2022). The histone deacetylase 1/GSK3/SHAGGY-like kinase 2/BRASSINAZOLE-RESISTANT 1 module controls lateral root formation in rice. Plant Physiology, 189(2), 858–873. https://doi.org/10.1093/plphys/kiac015
Guo, X., Li, Y., Li, N., Li, G., Sun, Y., & Zhang, S. (2023). BvCPD promotes parenchyma cell and vascular bundle development in sugar beet (Beta vulgaris L.) taproot. Frontiers in Plant Science, 14, 1271329. https://doi.org/10.3389/fpls.2023.1271329
Miao, R., Li, C., Liu, Z., Zhou, X., Chen, S., Zhang, D., ... & Chen, Z. (2024). The role of endogenous brassinosteroids in the mechanisms regulating plant reactions to various abiotic stresses. Agronomy, 14(2), 356. https://doi.org/10.3390/agronomy14020356
Yaqoob, U., Jan, N., Raman, P. V., Siddique, K. H., & John, R. (2022). Crosstalk between brassinosteroid signaling, ROS signaling and phenylpropanoid pathway during abiotic stress in plants: Does it exist. Plant Stress, 4(100075), 10–1016. https://doi.org/10.1016/j.stress.2022.100075
Jing, H., Wilkinson, E. G., Sageman-Furnas, K., & Strader, L. C. (2023). Auxin and abiotic stress responses. Journal of Experimental Botany, 74(22), 7000–7014. https://doi.org/10.1093/jxb/erad325
Aryan, S., Gulab, G., Kakar, K., Habibi, N., Amin, M. W., Sadat, M. I., ... & Zerak, A. (2023). Auxin application at the flowering stage of rice alleviates the negative impact of heat stress on spikelet fertility and yield attributes. Agriculture, 13(4), 866. https://doi.org/10.3390/agriculture13040866
Zhang, K., Khan, M. N., Khan, Z., Luo, T., Zhang, B., Bi, J., ... & Luo, L. (2024). Seed priming with ascorbic acid and spermidine regulated auxin biosynthesis to promote root growth of rice under drought stress. Frontiers in Plant Science, 15, 1482930. https://doi.org/10.3389/fpls.2024.1482930
Tran, T. T., Tran, T. H., & Bui, T. V. (2025). Effects of plant growth regulators on peg and pod development in peanut (Arachis hypogaea L.) under drought stress. Plant Science Today. https://doi.org/10.14719/pst.3292
Thomas, M. D., Heckathorn, S. A., & Boldt, J. K. (2023). Elevated CO2 Increases Severity of Thermal Hyponasty in Leaves of Tomato. Horticulturae, 9(8), 907. https://doi.org/10.3390/horticulturae9080907
Ali, M. S., & Baek, K. H. (2020). Jasmonic acid signaling pathway in response to abiotic stresses in plants. International Journal of Molecular Sciences, 21(2), 621. https://doi.org/10.3390/ijms21020621
Hu, Z., Sun, Z., Ma, Q., Yang, X., Feng, S., Shao, S., & Shi, K. (2020). N-decanoyl-homoserine lactone alleviates elevated CO2-induced defense suppression to Botrytis cinerea in tomato. Scientia Horticulturae, 268, 109353. https://doi.org/10.1016/j.scienta.2020.109353
Li, X., Ahammed, G. J., Li, Z., Tang, M., Yan, P., & Han, W. (2016). Decreased biosynthesis of jasmonic acid via lipoxygenase pathway compromised caffeine-induced resistance to Colletotrichum gloeosporioides under elevated CO2 in tea seedlings. Phytopathology, 106(11), 1270–1277. https://doi.org/10.1094/PHYTO-12-15-0336-R
Rahman, M. M., Mostofa, M. G., Keya, S. S., Ghosh, P. K., Abdelrahman, M., Anik, T. R., ... & Tran, L. S. P. (2024). Jasmonic acid priming augments antioxidant defense and photosynthesis in soybean to alleviate combined heat and drought stress effects. Plant Physiology and Biochemistry, 206, 108193. https://doi.org/10.1016/j.plaphy.2023.108193
Bian, Z., Chen, M., Wang, L., Ma, X., Yu, Q., Jia, Z., ... & Yu, S. (2025). Overexpressing OsNF-YB12 elevated the content of jasmonic acid and impaired drought tolerance in rice. Plant Science, 352, 112397. https://doi.org/10.1016/j.plantsci.2025.112397
Meng, L., Zhang, T., Geng, S., Scott, P. B., Li, H., & Chen, S. (2019). Comparative proteomics and metabolomics of JAZ7-mediated drought tolerance in Arabidopsis. Journal of Proteomics, 196, 81–91. https://doi.org/10.1016/j.jprot.2019.02.001
Xiong, J., Huang, B., Peng, D., Shen, Q., Wu, D., & Zhang, G. (2025). JAZ2 Negatively Regulates Drought Tolerance in Barley by Modulating PLT2 Expression. Plant, Cell & Environment, 48(1), 699–710. https://doi.org/10.1111/pce.15149
Da Costa, M. V. J., Ramegowda, V., Sreeman, S., & Nataraja, K. N. (2021). Targeted phytohormone profiling identifies potential regulators of spikelet sterility in rice under combined drought and heat stress. International journal of molecular sciences, 22(21), 11690. https://doi.org/10.3390/ijms222111690
Shokat, S., Großkinsky, D. K., & Liu, F. (2024). Specific phytohormones levels in leaves and spikes of wheat explains the effects of elevated CO2 on drought stress at the flowering stage. Plant Stress, 14, 100622. https://doi.org/10.1016/j.stress.2024.100622
Naservafaei, S., Sohrabi, Y., Moradi, P., & Weisany, W. (2025). Salicylic Acid Concentration Effects on Drought Resistance and Physiological Traits in Dragon’s Head (Lallemantia Iberica). Journal of Soil Science and Plant Nutrition, 25(2), 2387–2400. https://doi.org/10.1007/s42729-025-02273-7
Jensen, N. B., Ottosen, C.-O., Fomsgaard, I. S., & Zhou, R. (2024). Elevated CO2 induce alterations in the hormonal regulation of stomata in drought stressed tomato seedlings. Plant Physiology and Biochemistry, 212, 108762. https://doi.org/10.1016/j.plaphy.2024.108762
Zavala, J. A., Nabity, P. D., & DeLucia, E. H. (2013). An emerging understanding of mechanisms governing insect herbivory under elevated CO2. Annual review of entomology, 58(1), 79–97. https://doi.org/10.1146/annurev-ento-120811-153544
Liao, Z., Chen, B., Boubakri, H., Farooq, M., Mur, L. A. J., Urano, D., ... & Fan, J. (2025). The regulatory role of phytohormones in plant drought tolerance. Planta, 261(5), 1–22. https://doi.org/10.1007/s00425-025-04671-8
Mok, D. W., & Mok, M. C. (2001). Cytokinin metabolism and action. Annual Review of Plant Biology, 52(1), 89–118. https://doi.org/10.1146/annurev.arplant.52.1.89
Werner, T., Nehnevajova, E., Köllmer, I., Novák, O., Strnad, M., Krämer, U., & Schmülling, T. (2010). Root-specific reduction of cytokinin causes enhanced root growth, drought tolerance, and leaf mineral enrichment in Arabidopsis and tobacco. The Plant Cell, 22(12), 3905–3920. https://doi.org/10.1105/tpc.109.072694
Prerostova, S., Dobrev, P. I., Gaudinova, A., Knirsch, V., Körber, N., Pieruschka, R., ... & Vankova, R. (2018). Cytokinins: Their impact on molecular and growth responses to drought stress and recovery in Arabidopsis. Frontiers in Plant Science, 9, 655. https://doi.org/10.3389/fpls.2018.00655
Voko, M. P., Aremu, A. O., Makunga, N. P., Nisler, J., Doležal, K., & Masondo, N. A. (2024). The potential applications of cytokinins and cytokinin oxidase/dehydrogenase inhibitors for mitigating abiotic stresses in model and non-model plant species. Current Plant Biology, 40, 100398. https://doi.org/10.1016/j.cpb.2024.100398
Yong, J. W., Wong, S. C., Letham, D. S., Hocart, C. H., & Farquhar, G. D. (2000). Effects of elevated [CO2] and nitrogen nutrition on cytokinins in the xylem sap and leaves of cotton. Plant Physiology, 124(2), 767–780. https://doi.org/10.1104/pp.124.2.767
Chen, H., Bullock Jr, D. A., Alonso, J. M., & Stepanova, A. N. (2021). To fight or to grow: the balancing role of ethylene in plant abiotic stress responses. Plants, 11(1), 33. https://doi.org/10.3390/plants11010033
Iglesias-Moya, J., Abreu, A. C., Alonso, S., Torres-García, M. T., Martínez, C., Fernández, I., & Jamilena, M. (2023). Physiological and metabolomic responses of the ethylene insensitive squash mutant etr2b to drought. Plant Science, 336, 111853. https://doi.org/10.1016/j.plantsci.2023.111853
Xu, Y., Liu, Y., Yue, L., Zhang, S., Wei, J., Zhang, Y., ... & Li, H. (2025). MsERF17 Promotes Ethylene-Induced Anthocyanin Biosynthesis Under Drought Conditions in Malus spectabilis Leaves. Plant, Cell & Environment, 48(3), 1890–1902. https://doi.org/10.1111/pce.15271
Huang, J., Zhao, X., Bürger, M., Chory, J., & Wang, X. (2023). The role of ethylene in plant temperature stress response. Trends in Plant Science, 28(7), 808–824. https://doi.org/10.1016/j.tplants.2023.03.001
Ahammed, G. J., & Li, X. (2022). Elevated carbon dioxide-induced regulation of ethylene in plants. Environmental and Experimental Botany, 202, 105025. https://doi.org/https://doi.org/10.1016/j.envexpbot.2022.105025
Nagar, S., Singh, V. P., Arora, A., Dhakar, R., Singh, N., Singh, G. P., ... & Shiv Ramakrishnan, R. (2021). Understanding the role of gibberellic acid and paclobutrazol in terminal heat stress tolerance in wheat. Frontiers in Plant Science, 12, 692252. https://doi.org/10.3389/fpls.2021.692252
Shohat, H., Eliaz, N. I., & Weiss, D. (2021). Gibberellin in tomato: metabolism, signaling and role in drought responses. Molecular Horticulture, 1(1), 15. https://doi.org/10.1186/s43897-021-00019-4
Ribeiro, D. M., Mueller-Roeber, B., & Schippers, J. H. (2013). Promotion of growth by elevated carbon dioxide is coordinated through a flexible transcriptional network in Arabidopsis. Plant Signaling & Behavior, 8(3), 1781–94. https://doi.org/10.4161/psb.23356
Chi, C., Xu, X., Wang, M., Zhang, H., Fang, P., Zhou, J., ... & Yu, J. (2021). Strigolactones positively regulate abscisic acid-dependent heat and cold tolerance in tomato. Horticulture Research, 8. https://doi.org/10.1038/s41438-021-00668-y
Dong, J., Fu, H., Wang, Z., Zhang, L., Liu, Z., Hu, Y., ... & Wang, W. (2025). Mechanisms of Strigolactone-Regulated abiotic stress responses in plants. Plants, 14(16), 2582. https://doi.org/10.3390/plants14162582
Yang, C., Zhong, L., Ou, E., Tian, F., Yao, M., Chen, M., ... & Zhao, D. (2023). Using isoform sequencing for de novo transcriptome sequencing and the identification of genes related to drought tolerance and agronomic traits in tall fescue (Festuca arundinacea Schreb.). Agronomy, 13(6), 1484. https://www.mdpi.com/2073-4395/13/6/1484#

## Sheet: Table S3
Supplementary Table S3: All references for comparison of different models for predicting agronomic traits using metabolome data. The selected parameters were chosen based on data availability and their relevance to breeding programs (Table 3).
Crops	Traits	Stress	Sources	References
Rice	GY	D	G	(Melandri et al., 2022)
			G+M
			M
				(Melandri et al., 2020)
				(Guo, Wang, et al., 2024)
			G
	Biomass
	Leaf moisture
	GY	C	G	(Hu et al., 2019)
			T
			M
			M	(Dan et al., 2016)
			G	(Wang et al., 2019)
			T
			M
			G+M
			G+T
			T+M
			G+T+M
	Amylose ratio		MB*	(Redestig et al., 2011)
	Ear emergence		MB*
Maize	GY	D	G	(Yuan et al., 2019)
		H
		D+H
	KWPE	C	G	(Wang et al., 2023)
			T
	KN		G	(Xu et al., 2017)
			T
			M
	RN		G
			T
			M
Wheat	NGPS	C	M	(T. Shi et al., 2020)
Potato	DRYM	D	T(n=43)	(Sprenger et al., 2018)
			Ts(n=14)
			M(n=115)
			Ms(n=24)
			T+M(n=158)
			Ts(n=19) + Ms (n=8)
Sorghum	GY	D	G	(Velazco et al., 2019)
	SG
Canola	GY	C	G	(Knoch et al., 2021)
			T
			M
			G+T
			G+M
			M+T
			G+T+M
References
Melandri, G., Monteverde, E., Riewe, D., AbdElgawad, H., McCouch, S. R., & Bouwmeester, H. (2022). Can biochemical traits bridge the gap between genomics and plant performance? A study in rice under drought. Plant physiology, 189(2), 1139–1152. https://doi.org/10.1093/plphys/kiac053
Melandri, G., AbdElgawad, H., Riewe, D., Hageman, J. A., Asard, H., Beemster, G. T., ... & Bouwmeester, H. (2020). Biomarkers for grain yield stability in rice under drought stress. Journal of Experimental Botany, 71(2), 669–683. https://doi.org/10.1093/jxb/erz221
Guo, Z., Wang, S., Zhang, F., Xiang, D., Yang, J., Li, D., ... & Xiong, L. (2024). Common and specific genetic basis of metabolite-mediated drought responses in rice. Stress Biology, 4(1), 6. https://doi.org/10.1007/s44154-024-00150-4
Hu, X., Xie, W., Wu, C., & Xu, S. (2019). A directed learning strategy integrating multiple omic data improves genomic prediction. Plant Biotechnology Journal, 17(10), 2011–2020. https://doi.org/10.1111/pbi.13117
Dan, Z., Hu, J., Zhou, W., Yao, G., Zhu, R., Zhu, Y., & Huang, W. (2016). Metabolic prediction of important agronomic traits in hybrid rice (Oryza sativa L.). Scientific reports, 6(1), 21732. https://doi.org/10.1038/srep21732
Wang, S., Wei, J., Li, R., Qu, H., Chater, J. M., Ma, R., Li, Y., Xie, W., & Jia, Z. (2019). Identification of optimal prediction models using multi-omic data for selecting hybrid rice. Heredity, 123(3), 395–406. https://doi.org/10.1038/s41437-019-0210-6
Redestig, H., Kusano, M., Ebana, K., Kobayashi, M., Oikawa, A., Okazaki, Y., ... & Saito, K. (2011). Exploring molecular backgrounds of quality traits in rice by predictive models based on high-coverage metabolomics. BMC Systems Biology, 5(1), 176. https://doi.org/10.1186/1752-0509-5-176
Yuan, Y., Cairns, J. E., Babu, R., Gowda, M., Makumbi, D., Magorokosho, C., ... & Zhang, X. (2019). Genome-wide association mapping and genomic prediction analyses reveal the genetic architecture of grain yield and flowering time under drought and heat stress conditions in maize. Frontiers in plant science, 9, 1919. https://doi.org/10.3389/fpls.2018.01919
Wang, K., Abid, M. A., Rasheed, A., Crossa, J., Hearne, S., & Li, H. (2023). DNNGP, a deep neural network-based method for genomic prediction using multi-omics data in plants. Molecular Plant, 16(1), 279–293. https://doi.org/10.1016/j.molp.2022.11.004
Xu, Y., Xu, C., & Xu, S. (2017). Prediction and association mapping of agronomic traits in maize using multiple omic data. Heredity, 119(3), 174–184. https://doi.org/10.1038/hdy.2017.27
Shi, T., Zhu, A., Jia, J., Hu, X., Chen, J., Liu, W., ... & Chen, W. (2020). Metabolomics analysis and metabolite-agronomic trait associations using kernels of wheat (Triticum aestivum) recombinant inbred lines. The Plant Journal, 103(1), 279–292. https://doi.org/10.1111/tpj.14727
Sprenger, H., Erban, A., Seddig, S., Rudack, K., Thalhammer, A., Le, M. Q., ... & Hincha, D. K. (2018). Metabolite and transcript markers for the prediction of potato drought tolerance. Plant Biotechnology Journal, 16(4), 939–950. https://doi.org/10.1111/pbi.12840
Velazco, J. G., Jordan, D. R., Mace, E. S., Hunt, C. H., Malosetti, M., & van Eeuwijk, F. A. (2019). Genomic Prediction of Grain Yield and Drought-Adaptation Capacity in Sorghum Is Enhanced by Multi-Trait Analysis. Frontiers in Plant Science, 10, 997. https://doi.org/10.3389/fpls.2019.00997
Knoch, D., Werner, C. R., Meyer, R. C., Riewe, D., Abbadi, A., Lücke, S., ... & Altmann, T. (2021). Multi-omics-based prediction of hybrid performance in canola. Theoretical and Applied Genetics, 134(4), 1147–1165. https://doi.org/10.1007/s00122-020-03759-x
